# Supplementary material for: DUETT quantitatively identifies known and novel events in nascent RNA structural dynamics from chemical probing data
Source: Bioinformatics. 2019 Aug 7;35(24):5103–12. doi: 10.1093/bioinformatics/btz449 (PMC6954663; doi:10.1093/bioinformatics/btz449)
Supplement: btz449_Supplementary_Data [file btz449_supplementary_data.zip]

Archive with 6 entries (5 files):
- btz449-Suppl_data/
- btz449-Suppl_data/Supplementary_Data.rar
- btz449-Suppl_data/Supplementary_File_1.pdf
- btz449-Suppl_data/Supplementary_File_2.pdf
- btz449-Suppl_data/Supplementary_File_3.pdf
- btz449-Suppl_data/Supplementary_materials.docx.zip
